# Supplementary material for: Network Modeling Reveals Prevalent Negative Regulatory Relationships between Signaling Sectors in Arabidopsis Immune Signaling
Source: PLoS Pathog. 2010 Jul 22;6(7):e1001011. doi: 10.1371/journal.ppat.1001011 (PMC2908620; doi:10.1371/journal.ppat.1001011)
Supplement: Table S1 — Experiment groups in mRNA profiling (0.03 MB XLS) [file ppat.1001011.s006.xls]

## Sheet: Sheet1
Table S1. Experiment groups in mRNA profiling.
Genotype	group00	group01	group02a	group03	group04
Col-0	x	x	x	x	x
ein2-1	x	x
ndr1-1		x
pad4-1	x	x
pbs2-1		x
rps2-101C		x
sid2-2		x
noa1	x		x
rbohD	x		x
rbohF			x
rbohD/Fb			x
nia2			x
dde2-2				x
ein3-1	x			x
jar1-1				x
jin1-1				x
mpk3	x			x
mpk6-2				x
npr1-1	x			x
coi1-1					x
nho1-2					x
pad4-1/sag101-2b					x
pen2-1					x
pmr4-1					x
sag101-2					x
vpe quadrupleb					x
a Eight genotypes were planted in the group02 as in other experiment groups. Two genotypes not shown in the table are nia1 which is not Co-0 background and nia1/nia2 double mutant which has defects in growth. Their data were not used in this study at all.
b The profiles of these genotypes were excluded from this study after they were included in stable gene-based quantile normalization.
