# Supplementary material for: Network Modeling Reveals Prevalent Negative Regulatory Relationships between Signaling Sectors in Arabidopsis Immune Signaling
Source: PLoS Pathog. 2010 Jul 22;6(7):e1001011. doi: 10.1371/journal.ppat.1001011 (PMC2908620; doi:10.1371/journal.ppat.1001011)
Supplement: Table S2 — Statistics for the Arabidopsis immune signaling network model (0.04 MB XLS) [file ppat.1001011.s007.xls]

## Sheet: Table_S1.txt
Table S2. Statistics for the Arabidopsis immune signaling network model
Inferred link		statistics for inferred link
node1	node2	correlationa	coefficientb	p-valueb
NOA1	PAD4	0.876074	0.225971	8.28631e-15
NOA1	NPR1	0.831887	0.183304	3.45634e-18
NOA1	RAR1	0.799538	0.171813	1.69487e-13
NOA1	COI1	0.0224901	0.0730504	1.03966e-23
NOA1	NIA2	0.714487	0.36345	2.87341e-08
COI1	PEN2	0.411608	0.868131	5.23792e-20
COI1	JIN1	0.331724	1.16048	6.38311e-12
COI1	DDE2	0.302422	0.786931	8.07033e-13
COI1	MPK6	-0.154057	-2.06494	1.6998e-12
DDE2	EIN3	0.670017	0.916171	1.30227e-56
DDE2	COI1	0.302422	0.0856908	3.79389e-11
DDE2	JIN1	0.426941	0.18293	0.000898645
DDE2	EIN2	-0.00801056	-0.286262	0.0121645
DDE2	PMR4	-0.411273	-0.236919	0.0242153
EIN2	PEN2	0.360938	0.170267	2.76777e-07
EIN2	EIN3	0.328102	0.669846	2.87694e-22
EIN2	MPK3	0.286201	0.206475	0.00402637
EIN2	PMR4	0.109039	0.158034	2.07702e-38
EIN2	PAD4	-0.115969	-0.226252	0.00471446
EIN3	NOA1	0.729172	0.20338	7.88922e-27
EIN3	JAR1	0.727365	0.185711	1.04945e-16
EIN3	DDE2	0.670017	0.195598	3.60974e-24
EIN3	EIN2	0.328102	0.247722	3.38548e-05
EIN3	MPK6	0.560955	0.211295	3.39318e-05
JAR1	EIN3	0.727365	0.524672	4.59906e-23
JAR1	RAR1	0.661969	0.247208	3.70875e-27
JAR1	JIN1	0.41066	0.28625	1.00905e-11
JAR1	PEN2	0.350589	0.104519	4.48101e-16
JAR1	RBOHD	0.242546	-0.265772	2.67703e-07
JAR1	MPK3	0.325171	0.309286	5.98245e-11
JIN1	JAR1	0.41066	0.189221	2.34953e-11
JIN1	MPK6	0.332957	0.373798	7.59726e-15
JIN1	COI1	0.331724	0.0686862	4.31213e-14
JIN1	NHO1	-0.313014	-0.335628	3.31978e-15
JIN1	SAG101	0.0863861	0.264557	3.22273e-06
MPK3	JAR1	0.325171	0.154875	5.98245e-11
MPK3	EIN2	0.286201	0.115391	8.17751e-07
MPK3	NIA2	0.268005	0.184403	3.53474e-07
MPK3	PMR4	0.219763	0.301682	3.43619e-08
MPK3	NHO1	0.0155316	-0.0846525	6.83494e-07
MPK6	EIN3	0.560955	0.355359	1.15569e-32
MPK6	COI1	-0.154057	-0.0664465	2.04357e-18
MPK6	JIN1	0.332957	0.301148	1.14786e-18
MPK6	NHO1	0.120138	0.189529	1.3283e-06
MPK6	MPK3	0.254511	0.106009	0.000223198
NDR1	RPS2	0.934822	0.963275	3.27568e-73
NDR1	PAD4	0.885458	0.576686	3.74998e-11
NDR1	SID2	0.777247	0.295361	1.4685e-10
NHO1	PMR4	0.34303	0.27617	6.65931e-11
NHO1	JIN1	-0.313014	-0.212483	3.61412e-08
NHO1	MPK3	0.0155316	-0.0442633	0.347176
NIA2	NOA1	0.714487	0.234586	8.35564e-16
NIA2	NPR1	0.670468	0.0482933	0.00619902
NIA2	RBOHD	0.557133	0.154844	4.55455e-05
NIA2	RBOHF	0.181507	0.127774	1.14915e-13
NIA2	MPK3	0.268005	0.151781	5.6117e-09
NPR1	SID2	0.846486	0.363333	6.99071e-41
NPR1	PAD4	0.840995	0.220773	1.3991e-06
NPR1	NOA1	0.831887	0.490926	4.72664e-12
NPR1	COI1	-0.18837	-0.082483	4.88771e-20
NPR1	PMR4	-0.262495	0.336265	1.76425e-06
NPR1	RBOHD	0.624455	0.3438	0.00118637
PAD4	NDR1	0.885458	0.133176	1.80657e-27
PAD4	NOA1	0.876074	0.545462	1.33996e-22
PAD4	NPR1	0.840995	0.125922	2.2224e-05
PAD4	RAR1	0.828487	0.20701	1.34145e-18
PAD4	EIN2	-0.115969	-0.14494	2.36851e-06
PAD4	COI1	-0.134857	-0.0543518	2.28748e-15
PAD4	MPK6	0.411784	-0.321397	3.64263e-10
RAR1	PAD4	0.828487	0.168845	0.00118637
RAR1	RPS2	0.816719	0.198219	4.53298e-17
RAR1	NOA1	0.799538	0.240086	0.000227821
RAR1	JAR1	0.661969	0.367075	3.75548e-05
RAR1	NHO1	-0.102459	-0.334559	0.0145866
RAR1	PMR4	-0.41891	-0.170329	5.47535e-21
RAR1	MPK3	0.0938438	-0.325698	1.41093e-16
RAR1	COI1	-0.0803161	-0.043358	4.62507e-14
PEN2	COI1	0.411608	0.117942	2.28748e-15
PEN2	EIN2	0.360938	0.275742	3.64263e-10
PEN2	JAR1	0.350589	0.33846	1.0262e-11
PEN2	SAG101	0.244994	0.780758	5.42057e-06
PEN2	RPS2	0.159409	0.0561938	0.000203778
PMR4	SAG101	0.425395	0.40975	5.47535e-21
PMR4	NHO1	0.34303	0.31265	1.41093e-16
PMR4	MPK3	0.219763	0.31341	4.62507e-14
PMR4	DDE2	-0.411273	-0.187081	9.95839e-30
RBOHD	NPR1	0.624455	0.173675	2.99958e-25
RBOHD	NIA2	0.557133	0.236032	2.70096e-07
RBOHD	SAG101	-0.126516	0.169201	0.000212098
RBOHD	JAR1	0.242546	-0.109567	1.52633e-07
RBOHD	NHO1	-0.0596588	-0.177479	1.64394e-05
RBOHD	EIN2	0.0984145	0.0890184	3.27954e-115
RBOHD	MPK6	0.397516	0.196265	2.75502e-22
RBOHF	NIA2	0.181507	0.225245	1.27646e-05
RBOHF	JIN1	-0.130523	-0.164649	0.000822858
RPS2	NDR1	0.934822	0.482897	3.27954e-115
RPS2	RAR1	0.816719	0.480597	2.75502e-22
RPS2	MPK3	0.203378	0.472299	1.78336e-15
RPS2	NHO1	0.112643	0.381383	2.84079e-05
RPS2	PEN2	0.159409	0.132827	0.00158723
SAG101	PMR4	0.425395	0.284807	4.25096e-18
SAG101	PEN2	0.244994	0.159973	3.67594e-17
SAG101	JIN1	0.0863861	0.252271	1.71844e-15
SAG101	JAR1	-0.34293	-0.262669	8.54144e-20
SID2	NPR1	0.846486	0.777493	1.63858e-51
SID2	NDR1	0.777247	0.133367	1.56015e-11
SID2	PMR4	-0.396647	-0.741304	7.28829e-19
SID2	JAR1	0.357138	-0.333993	3.72202e-10
aThe uncentered Pearson correlation coefficient between log2-transformed expression ratios for the mutants of the gene pair.
bThe coeffients and the p-values associated with the link between the gene pair.
