# Supplementary material for: Network Modeling Reveals Prevalent Negative Regulatory Relationships between Signaling Sectors in Arabidopsis Immune Signaling
Source: PLoS Pathog. 2010 Jul 22;6(7):e1001011. doi: 10.1371/journal.ppat.1001011 (PMC2908620; doi:10.1371/journal.ppat.1001011)
Supplement: Table S3 — Regulatory relationships among the 22 genes supported by literature (0.03 MB XLS) [file ppat.1001011.s008.xls]

## Sheet: tempTable.txt
Table S3. Regulartory relationships among the 22 genes supported by literature
Link type	Node1	Node2	Evidence	Reference
Link with supporting evidence	NOA1	NIA2	Genetic interaction: adding the noa1-2 mutation to nia1/nia2 mutant background enhanced ABA sensitivity.	86
	COI1	NPR1	Annotated as demonstrated relationship: Inhibitory relationship between COI1 and NPR1.	87
	COI1	PAD4	Microarray data: PAD4 mRNA expression level was increased in coi1-1 mutant background compared with Col-0 on infection with Pto hrcC.	68
	COI1	DDE2	Regulatory relationship: DDE2 mRNA expression was induced upon application with coronatine which receptor is COI1.	88
	EIN2	PAD4	Microarray data: PAD4 mRNA expression level was increased in ein2-1 mutant background compared with Col-0 on infection with Pto hrcC.	68
	EIN2	EIN3	Epistasis analysis: EIN2 and EIN3 are considered to function in the same pathway since combining ein2-1 and ein3-2 mutations did not show additive phenotypes.	89
	EIN3	MPK6	Biochemical analysis: phosphorylation of EIN3 by MPK6 regulates stability of EIN3.	49
	COI1	JIN1	Regulatory relationship: COI1 and JIN1 share JAZ1/JAI3 in jasmonate-mediated signaling.	90
	DDE2	JIN1	Microarray data: JIN1 expression decreased in a dde2 mutant background.	91
	JAR1	JIN1	Epistasis analysis: JAR1 and JIN1 are considered to function in the same pathway since combining jar1-1 and jin1-1 mutations did not show additive effect on root growth inhibition on MeJA treatment.	92
	MPK3	MPK6	Genetic interaction: mpk3/mpk6 double mutant is lethal.	75
	MPK3	RPS2	Regulatory relationship: MPK3 is phosphorylated upon activation of RPS2-mediated signaling.	8
	NIA2	RBOHD	Epistasis analysis: nitric oxide synthesis mediated by NIA1/NIA2 was impared in rbohD/F double mutant.	93
	NDR1	PAD4	Microarray data: PAD4 mRNA expression level was decreased in ndr1-1 mutant background compared with Col-0 on infection with Pto hrcC.	68
	NDR1	SID2	Microarray data: SID2 mRNA expression level was decreased in ndr1-1 mutant background compared with Col-0 on infection with Pto hrcC.	68
	NPR1	SID2	Regulatory relationship: expression of genes in response to SA is impared in npr1 mutant and SID2 is responsible for production of pathogen-induced SA.	94
	NPR1	PAD4	Regulatory relationship: PAD4 mRNA expression is up-regulated after treatment with SA in na NPR1-dependent manner.	95
	RAR1	RPS2	Biochemical analysis: accumulation of RPS2 proteinis decreased in rar1-21 mutant background.	96
	EIN2	PMR4	Regulatory relationship: flg22-induced callose deposition that is considered as PMR4-dependent is abolished in ein2-1 mutant background.	45
	NPR1	PMR4	Microarray data: PMR4 mRNA expression level was decreased in npr1-1 mutant background compared with Col-0 on infection with Psm ES4326.	97
	RAR1	PMR4	Regulatory relationship: callose deposition after treatment with flg22 was enhanced in rar1-20 mutant background.	56
	PMR4	SID2	Regulatory relationship: SID2 mRNA expression is up-regulated in pmr4-1 mutant background.	52
	NDR1	RPS2	Regulatory relationship: ndr1 mutants phenocopy rps2 mutants in response to bacteria carrying AvrRpt2.	79
Link with conflicting evidence	JIN1	MPK6	Regulatory relationship: MPK6 negatively regulatesexpression level of JIN1 mRNA.	47
Link conditionally inferred with supporting evidence	EIN3	SID2	Biochemical analysis: EIN3 binds the SID2 promoter.	48
