# Supplementary material for: Network Modeling Reveals Prevalent Negative Regulatory Relationships between Signaling Sectors in Arabidopsis Immune Signaling
Source: PLoS Pathog. 2010 Jul 22;6(7):e1001011. doi: 10.1371/journal.ppat.1001011 (PMC2908620; doi:10.1371/journal.ppat.1001011)
Supplement: Table S4 — The EIN3-SID2 relationship is masked by JAR1 in the full model. (0.04 MB XLS) [file ppat.1001011.s009.xls]

## Sheet: Sheet1
Table S4. The EIN3 and SID2 relationship is masked by JAR1 in the full model.
Gene Pair		JAR1 removeda			JAR1 and EIN3 removeda
Node1	Node2	rb	Coefficientc	p-valuec	rb	Coefficientc	p-valuec
EIN3	SID2	0.5239	-0.0204324	1.15569e-32	NA	NA	NA
NDR1	SID2	0.777247	0.295361	1.4685e-10	0.777247	0.295361	0.347176
NPR1	SID2	0.846486	0.37314	3.23686e-43	0.846486	0.37314	3.23686e-43
SID2	NPR1	0.846486	0.761877	2.88952e-49	0.846486	0.761877	2.88952e-49
SID2	NDR1	0.777247	0.115879	2.54042e-09	0.777247	0.115879	2.54042e-09
SID2	PMR4	-0.396647	-0.573483	7.28829e-19	-0.396647	-0.573483	1.03966e-23
SID2	MPK3	-0.00923288	-0.42173	6.68162e-06	-0.00923288	-0.42173	3.39318e-05
aThe profiles of either jar1 or both jar1 and ein3 were removed from the data set and subjected to RepEdLEGG .
bThe uncentered Pearson correlation coefficient between log2-transformed expression ratios for the mutants of the gene pair.
cThe coeffients and the p-values associated with the link between the gene pair.
