# Supplementary material for: Network Modeling Reveals Prevalent Negative Regulatory Relationships between Signaling Sectors in Arabidopsis Immune Signaling
Source: PLoS Pathog. 2010 Jul 22;6(7):e1001011. doi: 10.1371/journal.ppat.1001011 (PMC2908620; doi:10.1371/journal.ppat.1001011)
Supplement: Table S5 — Statistics for the network model without EIN3 (for Figs. S3 A and A′) (0.04 MB XLS) [file ppat.1001011.s010.xls]

## Sheet: Table_S1.txt
Table S5. Statistics for the network model with ein3 profile removed
Inferred link		statistics for inferred link
node1	node2	correlationa	coefficientb	p-valueb
NOA1	PAD4	0.876074	0.242468	9.69462e-18
NOA1	NPR1	0.831887	0.155824	3.08248e-14
NOA1	RAR1	0.799538	0.148668	4.29152e-11
NOA1	COI1	0.0224901	0.0774673	9.20759e-18
NOA1	NIA2	0.714487	0.334498	3.39318e-05
NOA1	MPK6	0.511603	0.267498	3.14614e-14
COI1	PEN2	0.411608	0.868131	5.23792e-20
COI1	JIN1	0.331724	1.16048	6.38311e-12
COI1	DDE2	0.302422	0.786931	8.07033e-13
COI1	MPK6	-0.154057	-2.06494	2.90354e-08
DDE2	JAR1	0.533584	0.31158	3.14614e-14
DDE2	COI1	0.302422	0.128866	3.36663e-21
DDE2	PMR4	-0.411273	-0.459649	7.48806e-15
DDE2	MPK6	0.463357	0.623179	4.48101e-16
DDE2	RBOHF	0.133425	0.18038	3.22273e-06
EIN2	PEN2	0.360938	0.271854	2.25908e-14
EIN2	MPK3	0.286201	0.410555	1.36673e-08
JAR1	RAR1	0.661969	0.228172	6.86065e-15
JAR1	noa1	0.640767	0.247723	2.51314e-07
JAR1	DDE2	0.533584	0.110909	4.31213e-14
JAR1	PEN2	0.350589	0.151627	1.89655e-09
JAR1	MPK3	0.325171	0.338053	0.000223198
JAR1	JIN1	0.41066	0.269711	1.72288e-07
JAR1	SID2	0.357138	-0.0676045	1.39772e-07
JIN1	JAR1	0.41066	0.189221	2.34953e-11
JIN1	MPK6	0.332957	0.373798	7.59726e-15
JIN1	COI1	0.331724	0.0686862	6.07558e-05
JIN1	NHO1	-0.313014	-0.335628	1.3283e-06
JIN1	SAG101	0.0863861	0.264557	1.97573e-06
MPK3	JAR1	0.325171	0.129736	1.72288e-07
MPK3	EIN2	0.286201	0.123423	1.39772e-07
MPK3	NIA2	0.268005	0.147563	1.23323e-15
MPK3	MPK6	0.254511	0.131261	1.06609e-08
MPK3	PMR4	0.219763	0.275296	0.00068179
MPK6	DDE2	0.463357	0.226262	3.36854e-26
MPK6	COI1	-0.154057	-0.0779768	2.86162e-22
MPK6	JIN1	0.332957	0.286166	1.4685e-10
MPK6	NHO1	0.120138	0.212822	2.21492e-11
MPK6	MPK3	0.254511	0.213811	2.44555e-10
NDR1	RPS2	0.934822	0.963275	3.27568e-73
NDR1	PAD4	0.885458	0.576686	3.74998e-11
NDR1	SID2	0.777247	0.295361	0.347176
NHO1	PMR4	0.34303	0.27617	6.65931e-11
NHO1	JIN1	-0.313014	-0.212483	3.61412e-08
NHO1	MPK3	0.0155316	-0.0442633	4.55455e-05
NIA2	noa1	0.714487	0.234586	8.35564e-16
NIA2	NPR1	0.670468	0.0482933	0.00619902
NIA2	RBOHD	0.557133	0.154844	4.72664e-12
NIA2	RBOHF	0.181507	0.127774	1.34145e-18
NIA2	MPK3	0.268005	0.151781	2.36851e-06
NPR1	SID2	0.846486	0.363333	6.99071e-41
NPR1	PAD4	0.840995	0.220773	1.3991e-06
NPR1	noa1	0.831887	0.490926	2.2224e-05
NPR1	COI1	-0.18837	-0.082483	3.75548e-05
NPR1	PMR4	-0.262495	0.336265	0.0145866
NPR1	RBOHD	0.624455	0.3438	0.00118637
PAD4	NDR1	0.885458	0.133176	1.80657e-27
PAD4	noa1	0.876074	0.545462	1.33996e-22
PAD4	NPR1	0.840995	0.125922	0.000227821
PAD4	RAR1	0.828487	0.20701	0.000233386
PAD4	EIN2	-0.115969	-0.14494	0.000203778
PAD4	COI1	-0.134857	-0.0543518	2.28748e-15
PAD4	MPK6	0.411784	-0.321397	3.64263e-10
RAR1	PAD4	0.828487	0.168845	0.00118637
RAR1	RPS2	0.816719	0.198219	4.53298e-17
RAR1	noa1	0.799538	0.240086	1.0262e-11
RAR1	JAR1	0.661969	0.367075	9.95839e-30
RAR1	NHO1	-0.102459	-0.334559	0.00971989
RAR1	PMR4	-0.41891	-0.170329	5.47535e-21
RAR1	MPK3	0.0938438	-0.325698	1.41093e-16
RAR1	COI1	-0.0803161	-0.043358	0.000212098
PEN2	COI1	0.411608	0.117942	2.28748e-15
PEN2	EIN2	0.360938	0.275742	3.64263e-10
PEN2	JAR1	0.350589	0.33846	4.62507e-14
PEN2	SAG101	0.244994	0.780758	1.52633e-07
PEN2	RPS2	0.159409	0.0561938	0.000475165
PMR4	SAG101	0.425395	0.40975	5.47535e-21
PMR4	NHO1	0.34303	0.31265	1.41093e-16
PMR4	MPK3	0.219763	0.31341	0.000212098
PMR4	DDE2	-0.411273	-0.187081	2.57752e-13
RBOHD	NPR1	0.624455	0.173675	2.99958e-25
RBOHD	NIA2	0.557133	0.236032	2.70096e-07
RBOHD	SAG101	-0.126516	0.169201	1.18344e-07
RBOHD	JAR1	0.242546	-0.109567	0.000180155
RBOHD	NHO1	-0.0596588	-0.177479	1.64394e-05
RBOHD	EIN2	0.0984145	0.0890184	5.50594e-115
RBOHD	MPK6	0.397516	0.196265	1.5295e-23
RBOHF	NIA2	0.181507	0.225245	1.27646e-05
RBOHF	JIN1	-0.130523	-0.164649	0.000822858
RPS2	NDR1	0.934822	0.480444	5.50594e-115
RPS2	RAR1	0.816719	0.499657	1.5295e-23
RPS2	MPK3	0.203378	0.474892	1.71844e-15
RPS2	NHO1	0.112643	0.31853	2.92527e-08
RPS2	PEN2	0.159409	0.149774	0.00158723
RPS2	JIN1	0.0720133	-0.196893	1.63858e-51
SAG101	PMR4	0.425395	0.284807	4.25096e-18
SAG101	PEN2	0.244994	0.159973	3.67594e-17
SAG101	JIN1	0.0863861	0.252271	3.65075e-22
SAG101	JAR1	-0.34293	-0.262669	1.32406e-14
SID2	NPR1	0.846486	0.777493	1.63858e-51
SID2	NDR1	0.777247	0.133367	1.56015e-11
SID2	PMR4	-0.396647	-0.741304	1.03966e-23
SID2	JAR1	0.357138	-0.333993	1.00987e-08
aThe uncentered Pearson correlation coefficient between log2-transformed expression ratios for the mutants of the gene pair.
bCoeffcient and p-value of the link between the gene pair obtained by RepEdLEGG.
