# Supplementary material for: Network Modeling Reveals Prevalent Negative Regulatory Relationships between Signaling Sectors in Arabidopsis Immune Signaling
Source: PLoS Pathog. 2010 Jul 22;6(7):e1001011. doi: 10.1371/journal.ppat.1001011 (PMC2908620; doi:10.1371/journal.ppat.1001011)
Supplement: Table S6 — Statistics for the network model without NOA1 (for Figs. S3 B and B′) (0.04 MB XLS) [file ppat.1001011.s011.xls]

## Sheet: Table_S1.txt
Table S6. Statistics for the network model with noa1 data removed
Inferred link		statistics for inferred link
node1	node2	correlationa	coefficientb	p-valueb
COI1	PEN2	0.411608	0.868131	5.23792e-20
COI1	JIN1	0.331724	1.16048	6.38311e-12
COI1	DDE2	0.302422	0.786931	8.07033e-13
COI1	MPK6	-0.154057	-2.06494	1.6998e-12
DDE2	EIN3	0.670017	0.916171	1.30227e-56
DDE2	COI1	0.302422	0.0856908	3.79389e-11
DDE2	JIN1	0.426941	0.18293	0.000898645
DDE2	EIN2	-0.00801056	-0.286262	0.0121645
DDE2	PMR4	-0.411273	-0.236919	0.0242153
EIN2	PEN2	0.360938	0.170267	2.76777e-07
EIN2	EIN3	0.328102	0.669846	2.87694e-22
EIN2	MPK3	0.286201	0.206475	0.00402637
EIN2	PMR4	0.109039	0.158034	2.10567e-05
EIN2	PAD4	-0.115969	-0.226252	1.39843e-05
EIN3	JAR1	0.727365	0.210683	1.47005e-21
EIN3	RPS2	0.679721	0.042966	3.59636e-07
EIN3	DDE2	0.670017	0.195461	2.86913e-24
EIN3	NPR1	0.635033	0.0541497	3.38548e-05
EIN3	EIN2	0.328102	0.247359	4.29406e-07
EIN3	MPK6	0.560955	0.214444	5.98245e-11
JAR1	EIN3	0.727365	0.524672	4.59906e-23
JAR1	RAR1	0.661969	0.247208	3.70875e-27
JAR1	JIN1	0.41066	0.28625	1.00905e-11
JAR1	PEN2	0.350589	0.104519	4.48101e-16
JAR1	RBOHD	0.242546	-0.265772	1.4144e-11
JAR1	MPK3	0.325171	0.309286	1.38516e-39
JIN1	JAR1	0.41066	0.189221	2.34953e-11
JIN1	MPK6	0.332957	0.373798	7.59726e-15
JIN1	COI1	0.331724	0.0686862	4.31213e-14
JIN1	NHO1	-0.313014	-0.335628	3.31978e-15
JIN1	SAG101	0.0863861	0.264557	1.21421e-05
MPK3	JAR1	0.325171	0.154875	5.98245e-11
MPK3	EIN2	0.286201	0.115391	8.17751e-07
MPK3	NIA2	0.268005	0.184403	3.53474e-07
MPK3	PMR4	0.219763	0.301682	4.17749e-08
MPK3	NHO1	0.0155316	-0.0846525	0.000223198
MPK6	EIN3	0.560955	0.380922	1.38516e-39
MPK6	COI1	-0.154057	-0.0661504	4.65162e-18
MPK6	JIN1	0.332957	0.294933	7.21036e-18
MPK6	NHO1	0.120138	0.189682	4.44631e-07
NDR1	RPS2	0.934822	0.963275	3.27568e-73
NDR1	PAD4	0.885458	0.576686	3.74998e-11
NDR1	SID2	0.777247	0.295361	1.4685e-10
NHO1	PMR4	0.34303	0.27617	6.65931e-11
NHO1	JIN1	-0.313014	-0.212483	3.61412e-08
NHO1	MPK3	0.0155316	-0.0442633	0.347176
NIA2	NPR1	0.670468	0.0843214	1.15519e-05
NIA2	PAD4	0.652416	0.0997766	8.50787e-07
NIA2	RBOHD	0.557133	0.187873	1.84615e-06
NIA2	MPK3	0.268005	0.191314	0.000692182
NIA2	RBOHF	0.181507	0.119643	5.6117e-09
NPR1	SID2	0.846486	0.391408	3.43375e-45
NPR1	PAD4	0.840995	0.396501	3.13897e-26
NPR1	NIA2	0.670468	0.346629	2.94554e-05
NPR1	COI1	-0.18837	-0.0510647	4.88771e-20
NPR1	RBOHD	0.624455	0.379683	9.68553e-05
NPR1	PMR4	-0.262495	0.258433	2.28748e-15
PAD4	NDR1	0.885458	0.148442	5.07185e-32
PAD4	NPR1	0.840995	0.230306	2.04154e-16
PAD4	RAR1	0.828487	0.241206	6.0617e-14
PAD4	NIA2	0.652416	0.371004	1.34145e-18
PAD4	EIN2	-0.115969	-0.219519	5.90554e-07
PAD4	MPK6	0.411784	-0.29625	5.47535e-21
PAD4	JAR1	0.598414	0.237022	1.41093e-16
RAR1	PAD4	0.828487	0.307477	2.17434e-13
RAR1	RPS2	0.816719	0.199257	6.84719e-17
RAR1	JAR1	0.661969	0.374062	1.53756e-14
RAR1	PMR4	-0.41891	-0.233855	1.97573e-06
RAR1	NHO1	-0.102459	-0.296154	0.000243398
RAR1	MPK3	0.0938438	-0.277702	2.99958e-25
PEN2	COI1	0.411608	0.117942	2.28748e-15
PEN2	EIN2	0.360938	0.275742	3.64263e-10
PEN2	JAR1	0.350589	0.33846	1.0262e-11
PEN2	SAG101	0.244994	0.780758	0.000746221
PEN2	RPS2	0.159409	0.0561938	3.75548e-05
PMR4	SAG101	0.425395	0.40975	5.47535e-21
PMR4	NHO1	0.34303	0.31265	1.41093e-16
PMR4	MPK3	0.219763	0.31341	4.62507e-14
PMR4	DDE2	-0.411273	-0.187081	9.95839e-30
RBOHD	NPR1	0.624455	0.173675	2.99958e-25
RBOHD	NIA2	0.557133	0.236032	2.70096e-07
RBOHD	SAG101	-0.126516	0.169201	0.000212098
RBOHD	NHO1	-0.0596588	-0.177479	1.52633e-07
RBOHD	EIN2	0.0984145	0.0890184	3.40547e-09
RBOHD	JAR1	0.242546	-0.109567	4.25096e-18
RBOHD	MPK6	0.397516	0.196265	3.67594e-17
RBOHF	NIA2	0.181507	0.225245	1.27646e-05
RBOHF	JIN1	-0.130523	-0.164649	0.000822858
RPS2	NDR1	0.934822	0.462259	7.73267e-106
RPS2	RAR1	0.816719	0.413836	2.28919e-16
RPS2	EIN3	0.679721	0.520431	1.78336e-15
RPS2	NHO1	0.112643	0.289982	8.54144e-20
RPS2	JIN1	0.0720133	-0.30745	5.23792e-20
RPS2	PEN2	0.159409	0.129019	6.38311e-12
SAG101	PMR4	0.425395	0.284807	4.25096e-18
SAG101	PEN2	0.244994	0.159973	3.67594e-17
SAG101	JIN1	0.0863861	0.252271	1.71844e-15
SAG101	JAR1	-0.34293	-0.262669	2.00397e-38
SID2	NPR1	0.846486	0.777493	1.63858e-51
SID2	NDR1	0.777247	0.133367	1.56015e-11
SID2	PMR4	-0.396647	-0.741304	1.03966e-23
SID2	JAR1	0.357138	-0.333993	2.87341e-08
aThe uncentered Pearson correlation coefficient between log2-transformed expression ratios for the mutants of the gene pair.
bCoeffcient and p-value of the link between the gene pair obtained by RepEdLEGG.
