# Supplementary material for: Network Modeling Reveals Prevalent Negative Regulatory Relationships between Signaling Sectors in Arabidopsis Immune Signaling
Source: PLoS Pathog. 2010 Jul 22;6(7):e1001011. doi: 10.1371/journal.ppat.1001011 (PMC2908620; doi:10.1371/journal.ppat.1001011)
Supplement: Table S7 — Statistics for effects of SA pretreatment on flg22-triggered ROS production (0.03 MB XLS) [file ppat.1001011.s012.xls]

## Sheet: 2010-02-02_ROS_analysis_statist
Table S7. Statistics for effects of pretreatment with SA on flg22-triggered ROS production.
Genotype	Col-0		npr1-1
Minutes post treatment	∆fittted values	p-value	∆fittted values	p-value
1	81.71	0.597	18.7316	0.903
2	53.0866	0.582	-243.028	0.011
3	234.28	0.011	-331.46	0.000358
4	517.467	5.57651e-09	-308.927	0.000501
5	815.037	5.44107e-24	-227.477	0.00481
6	1059.59	9.32703e-43	-128.848	0.095
7	1203.93	9.92136e-52	-44.4631	0.576
8	1221.09	7.2231e-51	4.56261	0.955
9	1104.29	8.39135e-44	7.42803	0.925
10	866.976	3.45616e-29	-36.3565	0.638
11	542.798	1.72742e-11	-116.969	0.147
12	185.619	0.03	-214.275	0.015
13	-130.486	0.16	-297.829	0.00134
14	-311.235	0.00126	-326.873	0.000711
15	-242.133	0.117	-250.337	0.105
p-values were calculated for difference between flg22-triggered reactive oxigen species production values of 5µM SA- and mock-pretreated samples (∆fitted values: ROS production5µM SA-pretreatment - ROS productionmock-pretreated ) in each genotype.
